# Supplementary material for: Genetic Factors Regulating Lung Vasculature and Immune Cell Functions Associate with Resistance to Pneumococcal Infection
Source: PLoS One. 2014 Mar 3;9(3):e89831. doi: 10.1371/journal.pone.0089831 (PMC3940657; doi:10.1371/journal.pone.0089831)
Supplement: Table S1 — The genome-wide significant SNPs (p-value<5×10E-8) identified during the EMMA mapping and their alteration within tested inbred mouse strains. The SNP ID, Ensemble annotation for the SNP (I – intron variant, U3 – UTR variant 3′, Cn – missense, Cs synonymous codon) and log10 p-value scores for the EMMA mapping [GWAS log(p)] are presented. The red colour indicates resistant mouse strain or SNP associated with the resistance to pneumococcal infection. (XLSX) [file pone.0089831.s001.xlsx]

## Sheet: Sheet1
chromosome	GWAS log(p)	ensembl_annot	regulation	id	observed	BALB/cByJ	BALB/cOlaHsd	C57BR/cdJ	BALB/cJ	FVB/NJ	A/J	LP/J	C3H/HeJ	CBA/CaOlaHsd	NZW/LacJ	129S1/SvImJ	CBA/J	SJL/J	SEA/GnJ	BTBR_T+_tf/J	I/LnJ	SM/J	PL/J	NOD/ShiLtJ	C57BLKS/J	DBA/1J	C57L/J	AKR/J	DBA/2J	C57BL/6J	MA/MyJ	C57BL/10J	C58/J
7	7.25	I:Ryr1		rs31144087	C/T	T	T	T	T	?	C	C	C	C	C	C	C	C	C	C	C	C	C	C	C	C	C	C	C	C		C	C
7	7.25	U3:Rasgrp4		rs31714383	T/G	G	G	G	G	G	T		T	T	T	T	T	T	T	T	T	T	T	T	T	T	T	T	T	T		T	T
7	7.6			rs31410986	A/G	G	G	A	G	G	G	A	A	A		A	A	A	A	A	A	A	A	A	A	A	A	A	A	A	A	A	A
7	7.6			rs31410986	A/G	G	G	G	G	G	A	A	A	A		A		A	A	A	A	A	A	A	A	A	A	A	A	A	A	A	A
7	7.6		Reg	rs32023983	G/C	C	C	G	C	C	C	G	G	G	G	G	G	G	G	G	G	G	G	G	G	G	G	G	G	G		G	G
7	7.6		Reg	rs31757170	C/T	T	T	C	T	T	T	C	C	C	C	C	C	C	C	C	C	C	C	C	C	C	C	C	C	C		C	C
7	7.6			rs31882446	T/C	C	C	T	C	C	C	T	T	T	T	T	T	T	T	T	C	T	T	T	T	T	T	T	T	T		T	T
7	7.6			rs32206939	T/C	C	C	T	C	C	C	T	T	T	T	T	T	T	T	T		T	T	T	T	T	T	T	T	T		T	T
7	7.6			rs32499096	T/C	C	C	T	C	C	C	T	T	T	T	T	T	T	T	T		T	T	T	T	T	T	T	T	T		T	T
7	7.6			rs31052482	A/G	G	G	A	G	G	G	A	A	A	A	A	A	A	A	A		A	A	A	A	A	A	A	A	A		A	A
7	7.6			rs31697560	G/A	A	A	G	A	A	A	G	G	G	G	G	G	G	G	G		G	G	G	G	G	G	G	G	G		G	G
7	7.6			rs31642690	C/A	A	A	C	A	A	A	C	C	C	C	C	C	C	C	C		C	C	C	C	C	C	C	C	C		C	C
7	7.6	Cs:Spint2		rs13466776	G/A	A	A	G	A	A	A	G	G	G	G	G	G	G	G	G	G	G	G	G	G	G	G	G	G	G	G	G	G
7	7.6	I:Spint2		rs31834178	A/G	G	G	A	G	G	G	A	A	A	A	A	A	A	A	A		A	A	A	A	A	A	A	A	A		A	A
7	7.6	I:Spint2		rs32001911	T/A	A	A	T	A	A	A	T	T	T	T	T	T	T	T	T		T	T	T	T	T	T	T	T	T		T	T
7	7.6	I:Spint2		rs51010051	C/T	T	T	C	T	T	T	C	C	C	C	C	C	C	C	C		C	C	C	C	C	C	C	C	C		C	C
7	7.6	I:Spint2		rs50412310	G/A	A	A	G	A	A	A	G	G	G	G	G	G	G	G	G		G	G	G	G	G	G	G	G	G		G	G
13	7.6	I:Ntrk2		rs29247039	G/A	A	A	G	A	A	A	G	G	G	G	G	G	G	G	G	G	G	G	G	G	G	G	G	G	G	G	G	G
13	7.6	I:Ntrk2		rs29682396	G/A	A	A	G	A	?	A	G	G	G	G	G	G	G	G	G	A	G	G	G	G	G	G	G	G	G		G	G
13	7.6	I:Ntrk2		rs29570139	T/C	C	C	T	C	C	C	T	T	T	T	T	T	T	T	T	T	T	T	T	T	T	T	T	T	T		T	T
13	7.6	U3:Ntrk2		rs29676632	A/C	C	C	A	C	C	C	A	A	A	A	A	A	A	A	A	A	A	A	A	A	A	A	A	A	A	A	A	A
18	7.68			rs30209540	T/C	C	C	C	C	C	C	T	T	T	T	T	T	T	T	T	T	T	T	C	T	T	T	T	T	T	T	T	C
18	7.94			rs3716827	T/C	C	C	C	C	C	C	T	T	T	T	T	T	T	T	T	T	T	T	C	T	T	T	T	T	T	C	T	C
18	7.6			rs30180943	G/A	A	A	G	A	?	A	G	G	G	G	G	G		G	G	G		G	A	G	G	G	G	G	G		G	G
18	7.94			rs30164326	G/T	T	T	T	T	T	T	G	G	G	G	G	G	G	G	G	G	G	G	T	G	G	G	G	G	G	T	G	T
18	7.94			rs29977376	A/T	T	T	T	T	T	T	A	A	A	A	A	A	A	A	A	A	A	A	T	A	A	A	A	A	A	T	A	T
19	9.77	I:Stambpl1		rs30348826	C/T	T	T	C	T	T	T	C	C	C	C	C	C	C	C	C	C	C	C	C	C	C	C	C	C	C		C	C
19	9.77	I:Stambpl1		rs30319924	A/G/T	T	T	G	T	T	T	G	G	G	G	G	G	G	G	G	G	G	G	G	G	G	G	G	G	G		G	G
19	9.77	I:Stambpl1		rs48596771	C/T	T	T	C	T	T	T	C	C	C	C	C	C	C	C	C	C	C	C	C	C	C	C	C	C	C		C	C
19	9.77	I:Stambpl1		rs30402797	C/G	C	C	G	C	C	C	G	G	G	G	G	G	G	G	G	G	G	G	G	G	G	G	G	G	G		G	G
19	9.77	I:Stambpl1		rs30401804	C/T	T	T	C	T	T	T	C	C	C	C	C	C	C	C	C	C	C	C	C	C	C	C	C	C	C		C	C
19	9.77	I:Stambpl1		rs31257028	C/T	T	T	C	T	T	T	C	C	C	C	C	C	C	C	C	C	C	C	C	C	C	C	C	C	C		C	C
19	9.77	I:Stambpl1		rs51746292	A/C	A	A	C	A	A	A	C	C	C	C	C	C	C	C	C	C	C	C	C	C	C	C	C	C	C		C	C
19	9.77	I:Stambpl1		rs49938700	A/G	G	G	A	G	G	G	A	A	A	A	A	A	A	A	A	A	A	A	A	A	A	A	A	A	A		A	A
19	9.77	I:Stambpl1		rs48786650	A/G	G	G	A	G	G	G	A	A	A	A	A	A	A	A	A	A	A	A	A	A	A	A	A	A	A		A	A
19	9.77	I:Stambpl1		rs49951143	C/G	G	G	C	G	G	G	C	C	C	C	C	C	C	C	C	C	C	C	C	C	C	C	C	C	C		C	C
19	9.77	I:Stambpl1		rs46298759	C/G	G	G	C	G	G	G	C	C	C	C	C	C	C	C	C	C	C	C	C	C	C	C	C	C	C		C	C
19	9.77	I:Stambpl1		rs47569813	C/T	C	C	T	C	C	C	T	T	T	T	T	T	T	T	T	T	T	T	T	T	T	T	T	T	T		T	T
19	9.77	I:Stambpl1		rs49049300	A/G	A	A	G	A	A	A	G	G	G	G	G	G	G	G	G	G	G	G	G	G	G	G	G	G	G		G	G
19	9.77	I:Acta2		rs52061775	C/G	G	G		G	G	G	C	C	C	C	C	C	C	C	C	C	C	C	C		C		C	C	C		C
19	9.77	I:Acta2		rs46041330	C/T	T	T		T	T	T	C	C	C	C	C	C	C	C	C	C	C	C	C		C		C	C	C		C
19	9.77	I:Acta2		rs45683888	A/G	A	A	G	A	A	A	G	G	G	G	G	G	G	G	G	G	G	G	G	G	G	G	G	G	G		G	G
19	7.6	I:Acta2	Reg	rs51786970	A/G	A	A		A	A	A	G	G	G	G	G	G	G	G	G	G	G	G	G		G		G	G	G		G
19	7.6	I:Acta2		rs31215918	A/T	A	A		A	A	A	T	T	T	T	T	T	T	T	T	T	T	T	T		T		T	T	T		T
19	7.6	I:Acta2		rs46867755	A/G	A	A		A	A	A	G	G	G	G	G	G	G	G	G	G	G	G	G		G		G	G	G		G
19	7.6	I:Acta2		rs30407151	G/T	G	G		G	G	G	T	T	T	T	T	T	T	T	T	T	T	T	T		T		T	T	T		T
19	7.6	I:Acta2		rs31087757	A/T	T	T	A	T	T	T	A	A	A	A	A	A	A	A	A	A	A	A	A		A	A	A	A	A	A	A	A
19	7.6	I:Acta2		rs31207677	G/T	T	T	G	T	T	T	G	G	G	G	G	G	G	G	G	G	G	G	G	G	G	G	G	G	G	G	G	G
19	7.6	I:Acta2		rs31291198	C/T	C	C	C	C	C	C	T	T	T	T	T	T	T	T	T	T	T	T	T	C	T	C	T	T	T		T	C
19	7.6	I:Acta2		rs31153587	C/T	C	C		C	C	C	T	T	T	T	T	T	T	T	T	T	T	T	T		T		T	T	?		T
19	7.6			rs31175975	C/T	T	T		T	T	T	C	C	C	C	C	C	C	C	C	C	C	C	C		C		C	C	C		C
19	7.6			rs50448771	A/G	G	G		G	G	G	A	A	A	A	A	A	A	A	A	A	A	A	A		A		A	A	A		A
19	7.6			rs49604914	A/C/G	C	C		C	C	C	G	G	G	G	G	G	G	G	G	G	G	G	G		G		G	G	G		G
19	7.6			rs30569038	C/T	T	T		T	T	T	C	C	C	C	C	C	C	C	C	C	C	C	C		C		C	C	C		C
19	7.6			rs30714060	A/G	A	A		A	A	A	G	G	G	G	G	G	G	G	G	G	G	G	G		G		G	G	G		G
19	7.6			rs48891852	A/G	A	A		A	A	A	G	G	G	G	G	G	G	G	G	G	G	G	G		G		G	G	G		G
19	7.6			rs45700157	A/T	A	A		A	A	A	T	T	T	T	T	T	T	T	T	T	T	T	T		T		T	T	T		T
19	7.6			rs30325616	A/G	G	G		G	G	G	A	A	A	A	A	A	A	A	A	A	A	A	A		A		A	A	A		A
19	7.6			rs30996065	C/T	T	T		T	T	T	C	C	C	C	C	C	C	C	C	C	C	C	C		C		C	C	C		C
19	7.6			rs31229496	C/T	T	T		T	T	T	C	C	C	C	C	C	C	C	C	C	C	C	C		C		C	C	C		C
19	7.6			rs30706283	C/T	T	T		T	T	T	C	C	C	C	C	C	C	C	C	C	C	C	C		C		C	C	C		C
19	7.6			rs31088614	C/T	T	T		T	T	T	C	C	C	C	C	C	C	C	C	C	C	C	C		C		C	C	C		C
19	7.6	I:Fas		rs47721164	G/T	T	T		T	T	T	G	G	G	G	G	G	G	G	G	G	G	G	G		G		G	G	G		G
19	7.6	I:Fas		rs50876807	A/T	T	T		T	T	T	A	A	A	A	A	A	A	A	A	A	A	A	A		A		A	A	A		A
19	7.6	I:Fas		rs30713307	A/G	A	A		A	A	A	G	G	G	G	G	G	G	G	G	G	G	G	G		G		G	G	G		G
19	7.6	I:Fas		rs31287997	A/G	A	A		A	A	A	G	G	G	G	G	G	G	G	G	G	G	G	G		G		G	G	G		G
19	7.6	I:Fas		rs30850487	C/T	T	T		T	T	T	C	C	C	C	C	C	C	C	C	C	C	C	C		C		C	C	C		C
19	7.6	I:Fas		rs30418572	A/G	G	G		G	G	G	A	A	A	A	A	A	A	A	A	A	A	A	A		A		A	A	A		A
19	7.6	I:Fas		rs50739525	C/T	T	T		T	T	T	C	C	C	C	C	C	C	C	C	C	C	C	C		C		C	C	C		C
19	7.6	I:Fas		rs47131598	A/G	G	G		G	G	G	A	A	A	A	A	A	A	A	A	A	A	A	A		A		A	A	A		A
19	7.6	I:Fas		rs48681503	A/G	A	A		A	A	A	G	G	G	G	G	G	G	G	G	G	G	G	G		G		G	G	G		G
19	7.6	I:Fas		rs48212662	A/G	G	G		G	G	G	A	A	A	A	A	A	A	A	A	A	A	A	A		A		A	A	A		A
19	7.6	I:Fas		rs51034074	C/T	T	T		T	T	T	C	C	C	C	C	C	C	C	C	C	C	C	C		C		C	C	C		C
19	7.6	I:Fas		rs46071650	C/G	C	C	C	C	C	C	G	G	G	G	G	G	G	G	G	G	G	G	G	C	G	C	G	G	G		G	C
19	7.6	I:Fas		rs50897630	C/T	T	T		T	T	T	C	C	C	C	C	C	C	C	C	C	C	C	C		C		C	C	C		C
19	7.6	I:Fas		rs46843338	G/T	G	G		G	G	G	T	T	T	T	T	T	T	T	T	T	T	T	T		T		T	T	T		T
19	7.6	I:Fas		rs51773377	A/G	A	A		A	A	A	G	G	G	G	G	G	G	G	G	G	G	G	G		G		G	G	G		G
19	7.6	I:Fas		rs47855851	A/G	A	A		A	A	A	G	G	G	G	G	G	G	G	G	G	G	G	G		G		G	G	G		G
19	7.6	I:Fas		rs46247337	A/G	A	A		A	A	A	G	G	G	G	G	G	G	G	G	G	G	G	G		G		G	G	G		G
19	7.6	I:Fas		rs30317436	G/T	T	T		T	T	T	G	G	G	G	G	G	G	G	G	G	G	G	G		G		G	G	G		G
19	7.6	I:Fas		rs30668272	C/T	C	C		C	C	C	T	T	T	T	T	T	T	T	T	T	T	T	T		T		T	T	T		T
19	7.6	I:Fas		rs47818713	C/T	T	T	T	T	T	T	C	C	C	C	C	C	C	C	C	C	C	C	C	T	C	T	C	C	C		C	T
19	7.6	I:Fas		rs47259176	C/T	T	T		T	T	T	C	C	C	C	C	C	C	C	C	C	C	C	C		C		C	C	C		C
19	7.6	I:Fas		rs30404217	C/T	C	C	T	C	C	C	T	T	T	T	T	T	T	T	T	T	T	T	T	T	T	T	T	T	T	T	T	T
19	7.6	I:Fas		rs30493079	C/G	C	C		C	C	C	G	G	G	G	G	G	G	G	G	G	G	G	G		G		G	G	G		G
19	7.6	Cn:Fas:RH		rs30844760	A/G	A	A		A	A	A	G	G	G	G	G	G	G	G	G	G	G	G	G		G		G	G	G		G
19	7.6	I:Fas		rs30756244	C/T	C	C		C	C	C	T	T	T	T	T	T	T	T	T	T	T	T	T		T		T	T	T		T
19	7.6	I:Fas		rs30407477	A/C	A	A		A	A	A	C	C	C	C	C	C	C	C	C	C	C	C	C		C		C	C	C		C
19	7.6	I:Fas		rs30946255	A/C	C	C		C	C	C	A	A	A	A	A	A	A	A	A	A	A	A	A		A		A	A	A		A
19	7.6	I:Fas		rs30716683	C/T	C	C		C	C	C	T	T	T	T	T	T	T	T	T	T	T	T	T		T		T	T	T		T
19	7.6	I:Fas		rs30398374	C/T	T	T		T	T	T	C	C	C	C	C	C	C	C	C	C	C	C	C		C		C	C	C		C
19	7.6	I:Fas		rs30799855	C/T	C	C		C	C	C	T	T	T	T	T	T	T	T	T	T	T	T	T		T		T	T	T		T
19	7.6	I:Fas		rs30899424	G/T	G	G	T	G	G	G	T	T	T	T	T	T	T	T	T	T	T	T	T		T	T	T	T	T	T	T	T
19	7.6	I:Fas		rs30658778	C/T	C	C		C	C	C	T	T	T	T	T	T	T	T	T	T	T	T	T		T		T	T	T		T
19	7.6	Cs:Fas:E		rs30693968	A/G	A	A		A	A	A	G	G	G	G	G	G	G	G	G	G	G	G	G		G		G	G	G		G
19	7.6	I:Fas		rs30419020	A/T	T	T		T	T	T	A	A	A	A	A	A	A	A	A	A	A	A	A		A		A	A	A		A
19	7.6	I:Fas		rs30757424	C/T	T	T		T	T	T	C	C	C	C	C	C	C	C	C	C	C	C	C		C		C	C	C		C
19	7.6	I:Fas		rs31123609	C/G	C	C	G	C	C	C	G	G	G	G	G	G	G	G	G	G	G	G	G	G	G	G	G	G	G		G	G
19	7.6	I:Fas		rs30454403	C/G	C	C	G	C	C	C	G	G	G	G	G	G	G	G	G	G	G	G	G	G	G	G	G	G	G	G	G	G
19	7.6	I:Fas		rs48208052	G/T	T	T		T	T	T	G	G	G	G	G	G	G	G	G	G	G	G	G		G		G	G	G		G
19	7.6	I:Fas		rs47364066	A/G	G	G		G	G	G	A	A	A	A	A	A	A	A	A	A	A	A	A		A		A	A	A		A
19	7.6	I:Fas		rs46867638	G/T	T	T	G	T	T	T	G	G	G	G	G	G	G	G	G	G	G	G	G	G	G	G	G	G	G		G	G
19	7.6	I:Fas		rs51660817	A/G	G	G		G	G	G	A	A	A	A	A	A	A	A	A	A	A	A	A		A		A	A	A		A
19	7.6	I:Fas		rs49915283	A/G	A	A	G	A	A	A	G	G	G	G	G	G	G	G	G	G	G	G	G	G	G	G	G	G	G		G	G
19	7.6	Cs:Fas:P		rs50910781	A/G	A	A		A	A	A	G	G	G	G	G	G	G	G	G	G	G	G	G		G		G	G	G		G
19	7.6	I:Fas		rs48494963	A/G	A	A		A	A	A	G	G	G	G	G	G	G	G	G	G	G	G	G		G		G	G	G		G
19	7.6	I:Fas		rs50941951	C/T	T	T		T	T	T	C	C	C	C	C	C	C	C	C	C	C	C	C		C		C	C	C		C
19	7.6			rs30359547	G/T	T	T	G	T	T	T	G	G	G	?	G	G	G	G	G	G	G	G	G		G	G	G	G	G	G	G	G
19	7.6			rs30886270	G/T	G	G	T	G	G	G	T	T	T	T	T	T	T	T	T	T	T	T	T	T	T	T	T	T	T	T	T	T
19	7.6			rs30791857	A/G	G	G	A	G	G	G	A	A	A	A	A	A	A	A	A	A	A	A	A	A	A	A	A	A	A	A	A	A
19	7.6			rs52205792	C/T	C	C	T	C	C	C	T	T	T	T	T	T	T	T	T	T	T	T	T	T	T	T	T	T	T		T	T
19	7.6			rs50150195	A/G	A	A	G	A	A	A	G	G	G	G	G	G	G	G	G	G	G	G	G	G	G	G	G	G	G		G	G
19	7.6			rs49167899	C/G	C	C	G	C	C	C	G	G	G	G	G	G	G	G	G	G	G	G	G	G	G	G	G	G	G		G	G
19	9.77			rs50732199	C/T	C	C	T	C	C	C	T	T	T	T	T	T	T	T	T	T	T	T	T	T	T	T	T	T	T		T	T
19	9.77			rs47606209	A/C	A	A	C	A	A	A	C	C	C	C	C	C	C	C	C	C	C	C	C	C	C	C	C	C	C		C	C
19	9.77			rs50563168	G/T	T	T	G	T	T	T	G	G	G	G	G	G	G	G	G	G	G	G	G	G	G	G	G	G	G		G	G
19	9.77			rs49010084	A/G	A	A	G	A	A	A	G	G	G	G	G	G	G	G	G	G	G	G	G	G	G	G	G	G	G		G	G
19	7.6			rs48154500	C/T	T	T	C	T	T	T	C	C	C	C	C	C	C	C	C	C	C	C	C	C	C	C	C	C	C		C	C
19	7.6			rs30762500	C/T	T	T	C	T	T	T	C	C	C	C	C	C	C	C	C	C	C	C	C	C	C	C	C	C	C		C	C
19	9.77			rs50806897	G/T	T	T	G	T	T	T	G	G	G	G	G	G	G	G	G	G	G	G	G	G	G	G	G	G	G		G	G
19	9.77			rs48118233	A/G	G	G	A	G	G	G	A	A	A	A	A	A	A	A	A	A	A	A	A	A	A	A	A	A	A		A	A
19	9.77			rs49580850	A/G	G	G	A	G	G	G	A	A	A	A	A	A	A	A	A	A	A	A	A	A	A	A	A	A	A		A	A
19	9.77			rs48697459	A/G	G	G	A	G	G	G	A	A	A	A	A	A	A	A	A	A	A	A	A	A	A	A	A	A	A		A	A
19	9.77			rs48779458	A/G	G	G	A	G	G	G	A	A	A	A	A	A	A	A	A	A	A	A	A	A	A	A	A	A	A		A	A
19	9.77			rs30894983	A/T	A	A	T	A	A	A	T	T	T	T	T	T	T	T	T	T	T	T	T	T	T	T	T	T	T		T	T
19	9.77			rs31158551	A/G	A	A	G	A	A	A	G	G	G	G	G	G	G	G	G	G	G	G	G	G	G	G	G	G	G		G	G
19	7.6			rs30991438	A/G	A	A	G	A	A	A	G	G	G	G	G	G	G	G	G	G	G	G	G	G	G	G	G	G	G	G	G	G
19	7.6			rs31010810	A/T	A	A	T	A	A	A	T	T	T	T	T	T	T	T	T	T	T	T	T	T	T	T	T	T	T		T	T
19	9.77			rs48165896	C/T	T	T	C	T	T	T	C	C	C	C	C	C	C	C	C	C	C	C	C	C	C	C	C	C	C		C	C
19	9.77			rs46369870	A/G	A	A	G	A	A	A	G	G	G	G	G	G	G	G	G	G	G	G	G	G	G	G	G	G	G		G	G
19	9.77			rs52299940	A/G	A	A	G	A	A	A	G	G	G	G	G	G	G	G	G	G	G	G	G	G	G	G	G	G	G		G	G
19	9.77			rs47592345	A/G	G	G	A	G	G	G	A	A	A	A	A	A	A	A	A	A	A	A	A	A	A	A	A	A	A		A	A
19	9.77			rs30949174	A/C	A	A	A	A	A	A	C	C	C	C	C	C	C	C	C	C	C	C	C	A	C	A	C	C	C		C	A
19	9.77			rs31201545	C/T	T	T	T	T	T	T	C	C	C	C	C	C	C	C	C	C	C	C	C	T	C	T	C	C	C		C	T
19	9.77			rs30801317	A/C	C	C	C	C	C	C	A	A	A	A	A	A	A	A	A	A	A	A	A	C	A	C	A	A	A		A	C
19	9.77			rs30667469	A/G	G	G	G	G	G	G	A	A	A	A	A	A	A	A	A	A	A	A	A	G	A	G	A	A	A		A	G
19	9.77			rs30370718	A/G	A	A	A	A	A	A	G	G	G	G	G	G	G	G	G	G	G	G	G	A	G	A	G	G	G		G	A
19	9.77			rs30568065	C/T	T	T	T	T	T	T	C	C	C	C	C	C	C	C	C	C	C	C	C	T	C	T	C	C	C		C	T
19	9.77			rs31232582	A/G	A	A	A	A	A	A	G	G	G	G	G	G	G	G	G	G	G	G	G	A	G	A	G	G	G		G	A
19	9.77			rs48356267	A/G	A	A	A	A	A	A	G	G	G	G	G	G	G	G	G	G	G	G	G	A	G	A	G	G	G		G	A
19	9.77			rs31053768	A/G	A	A	A	A	A	A	G	G	G	G	G	G	G	G	G	G	G	G	G	A	G	A	G	G	G		G	A
19	9.77			rs47060083	C/T	T	T	T	T	T	T	C	C	C	C	C	C	C	C	C	C	C	C	C	T	C	T	C	C	C		C	T
19	9.77			rs30767773	C/T	T	T	T	T	T	T	C	C	C	C	C	C	C	C	C	C	C	C	C	T	C	T	C	C	C		C	T
19	9.77			rs30431366	A/C	C	C	C	C	C	C	A	A	A	A	A	A	A	A	A	A	A	A	A	C	A	C	A	A	A		A	C
19	9.77			rs30318461	A/C	A	A	A	A	A	A	C	C	C	C	C	C	C	C	C	C	C	C	C	A	C	A	C	C	C		C	A
19	9.77			rs49028931	A/T	A	A	A	A	A	A	T	T	T	T	T	T	T	T	T	T	T	T	T	A	T	A	T	T	T		T	A
19	9.77			rs51284671	C/T	C	C	C	C	C	C	T	T	T	T	T	T	T	T	T	T	T	T	T	C	T	C	T	T	T		T	C
19	9.77			rs30694965	A/G	G	G	G	G	G	G	A	A	A	A	A	A	A	A	A	A	A	A	A	G	A	G	A	A	A		A	G
19	9.77			rs31011007	A/G	G	G	G	G	G	G	A	A	A	A	A	A	A	A	A	A	A	A	A	G	A	G	A	A	A		A	G
19	9.77			rs31100040	C/T	C	C	C	C	C	C	T	T	T	T	T	T	T	T	T	T	T	T	T	C	T	C	T	T	T		T	C
19	9.77	I:Slc16a12		rs31102349	A/G	A	A	A	A	A	A	G	G	G	G	G	G	G	G	G	G	G	G	G	A	G	A	G	G	G		G	A
19	9.77	I:Slc16a12		rs39861746	C/T	C	C		C	C	C	T	T	T	T	T	T	T	T	T	T	T	T	T		T		T	T	T		T
19	9.77	I:Slc16a12		rs31235938	A/T	A	A	T	A	A	A	T	T	T	T	T	T	T	T	T	T	T	T	T	T	T	T	T	T	T		T	T
19	9.77	I:Slc16a12		rs30326059	A/G	A	A		A	A	A	G	G	G	G	G	G	G	G	G	G	G	G	G		G		G	G	G		G
19	9.77	I:Slc16a12		rs30953182	G/T	T	T		T	T	T	G	G	G	G	G	G	G	G	G	G	G	G	G		G		G	G	G		G
19	9.77	I:Slc16a12		rs30406852	A/G	A	A		A	A	A	G	G	G	G	G	G	G	G	G	G	G	G	G		G		G	G	G		G
19	9.77	I:Slc16a12		rs30347871	C/T	C	C		C	C	C	T	T	T	T	T	T	T	T	T	T	T	T	T		T		T	T	T		T
19	9.77	I:Slc16a12		rs30706958	A/G	G	G		G	G	G	A	A	A	A	A	A	A	A	A	A	A	A	A		A		A	A	A		A
19	9.77			rs36712043	A/G	G	G		G	G	G	A	A	A	A	A	A	A	A	A	A	A	A	A		A		A	A	A		A
19	9.77			rs39351047	A/G	A	A		A	A	A	G	G	G	G	G	G	G	G	G	G	G	G	G		G		G	G	G		G
19	9.77			rs39262765	C/T	C	C		C	C	C	T	T	T	T	T	T	T	T	T	T	T	T	T		T		T	T	T		T
19	9.77			rs38927080	A/G	A	A		A	A	A	G	G	G	G	G	G	G	G	G	G	G	G	G		G		G	G	G		G
19	9.77			rs38269023	A/G	G	G		G	G	G	A	A	A	A	A	A			A				A				A	A	A
19	9.77			rs37017939	C/T	C	C		C	C	C	T	T	T	T	T	T	T	T	T	T	T	T	T		T		T	T	T		T
19	9.77			rs36415832	C/T	C	C		C	C	C	T	T	T	T	T	T	T	T	T	T	T	T	T		T		T	T	T		T
19	9.77			rs36433009	A/G	A	A		A	A	A	G	G	G	G	G	G	G	G	G	G	G	G	G		G		G	G	G		G
19	9.77			rs30453562	A/G	G	G		G	G	G	A	A	A	A	A	A	A	A	A	A	A	A	A		A		A	A	A		A
19	9.77			rs30659004	C/G	C	C		C	C	C	G	G	G	G	G	G	G	G	G	G	G	G	G		G		G	G	G		G
19	9.77			rs30447533	A/G	A	A	A	A	A	A	G	G	G	G	G	G	G	G	G	G	G	G	G	A	G	A	G	G	G		G	A
19	9.77			rs30408564	A/G	G	G	G	G	G	G	A	A	A	A	A	A	A	A	A	A	A	A	A	G	A	G	A	A	A		A	G
19	9.77			rs36243962	A/C	A	A		A	A	A	C	C	C	C	C	C	C	C	C	C	C	C	C		C		C	C	C		C
19	9.77			rs31283494	C/T	C	C		C	C	C	T	T	T	T	T	T	T	T	T	T	T	T	T		T		T	T	T		T
19	9.77			rs38110378	A/C	A	A		A	A	A	C	C	C	C	C	C	C	C	C	C	C	C	C		C		C	C	C		C
19	9.77			rs38929874	A/G	A	A		A	A	A	G	G	G	G	G	G	G	G	G	G	G	G	G		G		G	G	G		G
19	9.77			rs37684830	A/G	A	A		A	A	A	G	G	G	G	G	G	G	G	G	G	G	G	G		G		G	G	G		G
19	9.77			rs30855504	C/T	C	C		C	C	C	T	T	T	T	T	T	T	T	T	T	T	T	T		T		T	T	T		T
19	9.77			rs31240863	C/T	C	C		C	C	C	T	T	T	T	T	T	T	T	T	T	T	T	T		T		T	T	T		T
19	9.77			rs36647961	C/T	C	C		C	C	C	T	T	T	T	T	T	T	T	T	T	T	T	T		T		T	T	T		T
19	9.77			rs30664905	C/T	C	C		C	C	C	T	T	T	T	T	T	T	T	T	T	T	T	T		T		T	T	T		T
19	9.77			rs36881471	A/G	G	G		G	G	G	A	A	A	A	A	A	A	A	A	A	A	A	A		A		A	A	A		A
19	9.77			rs36895974	C/T	C	C	T	C	C	C	T	T	T	T	T	T	T	T	T	T	T	T	T	T	T	T	T	T	T		T	T
19	9.77			rs36440649	A/G	A	A	G	A	A	A	G	G	G	G	G	G	G	G	G	G	G	G	G	G	G	G	G	G	G		G	G
19	9.77			rs37159503	A/T	T	T	A	T	T	T	A	A	A	A	A	A	A	A	A	A	A	A	A	A	A	A	A	A	A		A	A
19	9.77			rs37189764	A/T	T	T	A	T	T	T	A	A	A	A	A	A	A	A	A	A	A	A	A	A	A	A	A	A	A		A	A
19	9.77			rs37947948	C/T	T	T	C	T	T	T	C	C	C	C	C	C	C	C	C	C	C	C	C	C	C	C	C	C	C		C	C
19	9.77			rs36626509	C/T	C	C	T	C	C	C	T	T	T	T	T	T	T	T	T	T	T	T	T	T	T	T	T	T	T		T	T
19	9.77			rs38063918	G/T	T	T	G	T	T	T	G	G	G	G	G	G	G	G	G	G	G	G	G	G	G	G	G	G	G		G	G
19	7.3	I:Kif20b		rs30763379	G/T	T	T		T	T	T	G	G	G	G	G	G	G	G	G	G	G	G	G		G		G	G	G		G
19	7.3	Cn:Kif20b:GE		rs13483601	A/G	A	A	A	A	A	A	G	G	G	G	G	G	G	G	G	G	G	G	G		G	A	G	G	G	G	G	A
19	7.3			rs36392641	C/T	C	C		C	C	C	T	T	T	T	T	T	T	T	T	T	T	T	T		T	C	T	T	T		T	C
19	7.3			rs31010742	C/T	C	C	C	C	C	C	T	T	T	T	T	T	T	T	T	T	T	T	T	C	T	C	T	T	T	T	T	C
19	7.3			rs30751723	A/C	C	C	C	C	C	C	A	A	A	A	A	A	A	A	A	A	A	A	A	C	A	C	A	A	A		A	C
19	7.3			rs38569263	A/G	A	A	A	A	A	A	G	G	G	G	G	G	G	G	G	G	G	G	G	A	G	A	G	G	G		G	A
19	7.3			rs30309180	C/T	T	T		T	T	T	C	C	C	C	C	C	C	C	C	C	C	C	C		C	T	C	C	C		C	T
19	7.3			rs37367767	A/G	G	G		G	G	G	A	A	A	A	A	A	A	A	A	A	A	A	A		A		A	A	A		A
