# Supplementary material for: Genetic Factors Regulating Lung Vasculature and Immune Cell Functions Associate with Resistance to Pneumococcal Infection
Source: PLoS One. 2014 Mar 3;9(3):e89831. doi: 10.1371/journal.pone.0089831 (PMC3940657; doi:10.1371/journal.pone.0089831)
Supplement: Table S2 — Correlation between expression scores obtained by microarray and RT-qPCR technique. (XLSX) [file pone.0089831.s002.xlsx]

## Sheet: Sheet1
Gene name	Pearson R2
S100a8	0.94
Fas	0.9
S100a9	0.89
Mt1	0.88
Ch25h	0.83
Lcn2	0.82
Socs3	0.82
Il4i1	0.81
Il1b	0.8
Bcl3	0.78
Ccl4	0.76
Relb	0.75
Cxcl1	0.74
Cd14	0.73
Map4k1	0.66
Average	0.807333
