# Supplementary material for: Genetic Factors Regulating Lung Vasculature and Immune Cell Functions Associate with Resistance to Pneumococcal Infection
Source: PLoS One. 2014 Mar 3;9(3):e89831. doi: 10.1371/journal.pone.0089831 (PMC3940657; doi:10.1371/journal.pone.0089831)
Supplement: Table S3 — Primer pairs used for RT-qPCR of selected mouse genes. (XLSX) [file pone.0089831.s003.xlsx]

## Sheet: Sheet1
Genes	Forward Primer	Reverse Primer
S100a8	GGAAATCACCATGCCCTCTA	TGGCTGTCTTTGTGAGATGC
Fas	ATGCACACTCTGCGATGAAG	CAGTGTTCACAGCCAGGAGA
S100a9	TCATCGACACCTTCCATCAA	GTCCTGGTTTGTGTCCAGGT
Mt1	GGCTGTCCTCTAAGCGTCAC	AGGTGCACTTGCAGTTCTTG
ch25h	CACACACTGGGACAAAATGC	ATCAAGTGTACAGCGCATCG
Lcn2	CAGAAGGCAGCTTTACGATG	TGTGCATATTTCCCAGAGTGA
Socs3	GCCCCTTTGTAGACTTCACG	AACTTGCTGTGGGTGACCAT
Il4il	AGCTTTGCAGAAGCCTTACG	TGAGTGATCGACACCACAGG
Il1b	GGGCCTCAAAGGAAAGAATC	TACCAGTTGGGGAACTCTGC
Bcl3	CCGCAGGGTCATTGATATCTT	GTCTCAGCTGCTTCCTGGAG
Ccl4	CCCACTTCCTGCTGTTTCTC	GAGGAGGCCTCTCCTGAAGT
Relb	TGAATGTCGTCAGGATCTGC	TTTGCACCTTGTCACAGAGC
Cxcl1	CTTGAAGGTGTTGCCCTCAG	AGGTGCCATCAGAGCAGTCT
Cd14	GCCTTTCTCGGAGCCTATCT	TGGCTTCGGATCTGAGAAGT
Map4k1	ACCAGTGCAGGTGATCCAA	GCCTCGAGTCGATCTTCAAC
